# Supplementary material for: CREB Is Indispensable to KIT Function in Human Skin Mast Cells—A Positive Feedback Loop between CREB and KIT Orchestrates Skin Mast Cell Fate
Source: Cells. 2023 Dec 24;13(1):42. doi: 10.3390/cells13010042 (PMC10778115; doi:10.3390/cells13010042)
Supplement: Supplementary file 1 [file cells-13-00042-s001.zip]

Archive with 1 entries (1 files):
- cells-2772761-supplementary.pdf
